# Supplementary material for: Genetic Polymorphisms Associated with Prothrombin Time and Activated Partial Thromboplastin Time in Chinese Healthy Population
Source: Genes (Basel). 2022 Oct 15;13(10):1867. doi: 10.3390/genes13101867 (PMC9602091; doi:10.3390/genes13101867)
Supplement: Supplementary file 1 [file genes-13-01867-s001.zip]

Archive with 4 entries (4 files):
- supplementary Figure 1 PCA principal component analysis diagram.pdf
- supplementary Figure 2 Protein network interaction diagram.pdf
- supplementary Table S1 SNPs that reached P 1×10−5 from GWAS of PT.pdf
- supplementary Table S2 SNPs that reached P 1×10−5 from GWAS of APTT.pdf
